# Supplementary material for: New Triterpenoids and Anti-Inflammatory Constituents from Glinus oppositifolius
Source: Molecules. 2023 Mar 23;28(7):2903. doi: 10.3390/molecules28072903 (PMC10096062; doi:10.3390/molecules28072903)
Supplement: Supplementary file 1 [file molecules-28-02903-s001.zip]

Archive with 1 entries (1 files):
- molecules-2266945-supplementary.pdf
